# Supplementary material for: In Silico Evaluation of Some Computer-Designed Fluoroquinolone–Glutamic Acid Hybrids as Potential Topoisomerase II Inhibitors with Anti-Cancer Effect
Source: Pharmaceuticals (Basel). 2024 Nov 26;17(12):1593. doi: 10.3390/ph17121593 (PMC11679884; doi:10.3390/ph17121593)
Supplement: Supplementary file 1 [file pharmaceuticals-17-01593-s001.zip]

Archive with 1 entries (1 files):
- pharmaceuticals-3300868-supplementary.pdf
